# Supplementary material for: Chromatinopathies: clinically overlapping disorders, revealing novel variants and their DNA methylation signatures
Source: Clin Epigenetics. 2026 Apr 9;18:69. doi: 10.1186/s13148-026-02120-1 (PMC13088768; doi:10.1186/s13148-026-02120-1)
Supplement: Supplementary file 4 — Additional file4 [file 13148_2026_2120_MOESM4_ESM.xlsx]

## Sheet: EpiSign v5 Menu
Category	Episignature Name	Disorder	Confirmed underlying genes/regions	Note
Trinucleotide expansion repeat	FXS	Fragile X syndrome (Affected males ONLY)	FMR1 promoter
Imprinting defect	Angelman	Angelman syndrome	15q11.2-q13 (SNRPN promoter, SNURF)	The SNRPN promoter is sensitive but not specific for AS and only reported with a positive result for SNURF.
Imprinting defect	BWS	Beckwith-Wiedemann syndrome	11p15.5 (IC1 and IC2)
Imprinting defect	KOS	Kagami-Ogata syndrome	14q32 (MEG3 promoter)
Imprinting defect	MBCS	Mulchandani-Bhoj-Conlin syndrome	20q11-q13 (GNAS)
Imprinting defect	MLID	Multi-locus imprinting disturbances	All EpiSign imprinting regions	Positive sites only will be reported.
Imprinting defect	PHP1	Pseudohypoparathyroidism IA & IB	20q11-q13 (GNAS)
Imprinting defect	PWS	Prader-Willi syndrome	15q11.2-q13 (SNRPN promoter, SNURF)	The SNRPN promoter is sensitive but not specific for PWS and only reported with a positive result for SNURF.
Imprinting defect	SRS	Silver-Russell syndrome 1 & 2	11p15.5 (IC1 and IC2), 7q32.2
Imprinting defect	Temple	Temple syndrome	14q32 (MEG3 promoter)
Imprinting defect	TNDM1	Diabetes mellitus, transient neonatal 1	6q24 (PLAGL1)
Episignature	ADCADN	Cerebellar ataxia, deafness, and narcolepsy, autosomal dominant	DNMT1	Reduced sensitivity may be observed.
Episignature	ARID1A_dup	ARID1A duplication-related syndrome	ARID1A	The range of validated coordinates is 1p36.11(26,964,202-27,099,490). CNVs overlapping or expanding this region may also be detected. Reduced sensitivity may be observed.
Episignature	ARTHS	Arboleda-Tham syndrome	KAT6A	Reduced sensitivity may be observed.
Episignature	ATRX	Alpha-thalassemia/Impaired intellectual development syndrome, X-linked	ATRX	Episignature defined with male cases only. Heterozygotes have been shown to not match the episignature.
Episignature	BAFopathy	BAFopathies: Coffin-Siris (CSS1-4) & Nicolaides-Baraitser (NCBRS) syndromes	ARID1A, ARID1B, SMARCB1, SMARCA4, SMARCA2	Patients with other BAFopathy genes may be detected, but not confirmed in our experiments.
Episignature	BCAHH	Branchial arch abnormalities, choanal atresia, athelia, hearing loss, and hypothyroidism syndrome	KMT2D	Only for variants within the amino acid range of 3400-3700. Reduced sensitivity may be observed.
Episignature	BEFAHRS	Beck-Fahrner syndrome	TET3	Healthy carriers and those with incomplete penetrance are detectable. Patients with biallelic variants are distinguishable from those with monoallelic variants.
Episignature	BFLS	Börjeson-Forssman-Lehmann syndrome	PHF6	This is a secondary episignature; sample must also be positive for CHU_BFL_WHI. Episignature defined with male cases only. Heterozygotes have been shown to not match the episignature. Reduced sensitivity may be observed.
Episignature	BIS	Blepharophimosis-impaired intellectual development syndrome	SMARCA2
Episignature	CdLS	Cornelia de Lange syndromes 1-4	NIPBL, RAD21, SMC3, SMC1A
Episignature	CdLS1	Cornelia de Lange syndrome 1	NIPBL	This is a secondary episignature; sample must also be positive for CdLS. Reduced sensitivity may be observed.
Episignature	CdLS2	Cornelia de Lange syndrome 2	SMC1A	This is a secondary episignature; sample must also be positive for CdLS. Reduced sensitivity may be observed.
Episignature	CdLS3	Cornelia de Lange syndrome 3	SMC3	This is a secondary episignature; sample must also be positive for CdLS. Reduced sensitivity may be observed.
Episignature	CdLS4	Cornelia de Lange syndrome 4	RAD21	This is a secondary episignature; sample must also be positive for CdLS. Reduced sensitivity may be observed.
Episignature	CHARGE	CHARGE syndrome	CHD7
Episignature	CHDFIDD	Congenital heart defects, dysmorphic facial features, and intellectual developmental disorder	CDK13, CCNK	Reduced sensitivity may be observed. Truncating variants have been shown to not match the episignature.
Episignature	Chr19p13.13_del	Chromosome 19p13.13 deletion syndrome	Chr19p13.13p13.2 deletion	The range of validated coordinates is 19p13.13p13.2(13,201,983-13,213,144). CNVs overlapping or expanding this region may also be detected. Only for copy number variants. NFIX sequence variants have been shown to not match the episignature.
Episignature	Chr1p36_del	Chromosome 1p36 deletion syndrome	Chr1p36 deletion	The range of validated coordinates is 1p36.33p36.32(1,019,753-2,867,961). CNVs overlapping or expanding this region may also be detected. Reduced sensitivity may be observed.
Episignature	ChrXp11.22_dup	Chromosome Xp11.22 duplication syndrome	ChrXp11.22 duplication	The range of validated coordinates is Xp11.22(53,559,057-53,654,518). CNVs overlapping or expanding this region may also be detected. Episignature defined with male cases only. Heterozygotes have been shown to not match the episignature. Reduced sensitivity may be observed.
Episignature	CHU_BFL_WHI	Börjeson-Forssman-Lehmann, Chung-Jansen and White Kernohan syndromes	PHIP, PHF6, DDB1
Episignature	CHUJANS	Chung-Jansen syndrome	PHIP	This is a secondary episignature; sample must also be positive for CHU_BFL_WHI. Reduced sensitivity may be observed.
Episignature	CLABARS	Clark-Baraitser syndrome	TRIP12
Episignature	CSS_c.6200	BAFopathies: Coffin-Siris syndrome 1 & 2	ARID1A, ARID1B	Only for variants near c.6200.
Episignature	CSS1	Coffin-Siris syndrome 1	ARID1B	This is a secondary episignature; sample must also be positive for BAFopathy. Reduced sensitivity may be observed.
Episignature	CSS2	Coffin-Siris syndrome 2	ARID1A	This is a secondary episignature; sample must also be positive for BAFopathy. Reduced sensitivity may be observed.
Episignature	CSS3	Coffin-Siris syndrome 3	SMARCB1	This is a secondary episignature; sample must also be positive for BAFopathy. Reduced sensitivity may be observed.
Episignature	CSS4	Coffin-Siris syndrome 4	SMARCA4	This is a secondary episignature; sample must also be positive for BAFopathy. Reduced sensitivity may be observed.
Episignature	CSS4_c.2656	Coffin-Siris syndrome 4	SMARCA4	Only for variants near c.2656. No separate episignature due small cohort size however these samples cluster separately from other BAFopathy/CSS4 samples.
Episignature	CSS6	Coffin-Siris syndrome 6	ARID2
Episignature	DEE54	Developmental and epileptic encephalopathy 54	HNRNPU
Episignature	DEE94	Developmental and epileptic encephalopathy 94	CHD2
Episignature	DEGCAGS	DEGCAGS syndrome	ZNF699	Heterozygotes have been shown to not match the episignature.
Episignature	DIDDF	Developmental delay with variable intellectual disability and dysmorphic facies	JARID2	Reduced sensitivity may be observed.
Episignature	DIJOS	Diets-Jongmans syndrome	KDM3B
Episignature	Down	Down syndrome	Chr21 trisomy
Episignature	Dup7	Williams-Beuren region duplication syndrome	Chr7q11.23 duplication	The range of validated coordinates is 7q11.23(73,953,518-74,138,459). CNVs overlapping or expanding this region may also be detected.
Episignature	DYT28	Dystonia 28, childhood-onset	KMT2B
Episignature	FANC	Fanconi anemia	FANCA, FANCC, FANCD2, FANCG, FANCI, FANCL	Heterozygotes have been shown to not match the episignature. Patients with other FANC genes may be detected, but not confirmed in our experiments.
Episignature	FLHS	Floating-Harbor syndrome	SRCAP
Episignature	FVS	Fetal Valproate syndrome	Not applicable	Available as a targeted request only.
Episignature	GADEVS	Gabriele-de Vries syndrome	YY1	Reduced sensitivity may be observed.
Episignature	GTPTS	Genitopatellar syndrome	KAT6B	Reduced sensitivity may be observed. Since GTPTS and SBBYSS are both caused by variants in KAT6B, it is recommended to request both episignatures for VUS assessment.
Episignature	HAFOUS	Hao-Fountain syndrome	USP7
Episignature	HMA	Hunter-McAlpine craniosynostosis syndrome	Chr5q35 duplication involving NSD1	The range of validated coordinates is 5q35.2q35.3(175,839,681-176,904,798). CNVs overlapping or expanding this region may also be detected.
Episignature	HVDAS_C	Helsmoortel-van der Aa syndrome	ADNP	Central episignature for variants within the coding nucleotide range of c.2054-2340.
Episignature	HVDAS_T	Helsmoortel-van der Aa syndrome	ADNP	Terminal episignature for variants outside of the coding nucleotide range of c.2054-2340.
Episignature	ICF1	Immunodeficiency-centromeric instability-facial anomalies syndrome 1	DNMT3B	Reduced sensitivity may be observed.
Episignature	ICF2_3_4	Immunodeficiency-centromeric instability-facial anomalies syndrome 2-4	CDCA7, ZBTB24, HELLS	Reduced sensitivity may be observed.
Episignature	IDDAM	Intellectual developmental disorder with autism and macrocephaly	CHD8	Reduced sensitivity may be observed.
Episignature	IDDMOH	Intellectual developmental disorder with microcephaly and with or without ocular malformations or hypogonadotropic hypogonadism	SOX11	Reduced sensitivity may be observed.
Episignature	IDDSELD	Intellectual developmental disorder with seizures and language delay	SETD1B
Episignature	IDDSFTA	Intellectual developmental disorder with dysmorphic facies, speech delay, and T-cell abnormalities	BCL11B	Reduced sensitivity may be observed.
Episignature	Kabuki	Kabuki syndrome 1 & 2	KMT2D, KDM6A
Episignature	Kabuki1	Kabuki syndrome 1	KMT2D	This is a secondary episignature; sample must also be positive for Kabuki. Reduced sensitivity may be observed.
Episignature	Kabuki2	Kabuki syndrome 2	KDM6A	This is a secondary episignature; sample must also be positive for Kabuki. Reduced sensitivity may be observed.
Episignature	KBGS	KBG syndrome	ANKRD11	This is a secondary episignature; sample must also be positive for KBGS_MRD23. Reduced sensitivity may be observed.
Episignature	KBGS_MRD23	Intellectual developmental disorder, autosomal dominant 23; KBGS syndrome	SETD5, ANKRD11	Reduced sensitivity may be observed.
Episignature	KDM2B	KDM2B-related syndrome	KDM2B
Episignature	KDVS	Koolen-De Vries syndrome	KANSL1
Episignature	Kleefstra	Kleefstra syndrome 1	EHMT1	EHMT2 cases have been shown to match the episignature.
Episignature	LLS	Luscan-Lumish syndrome	SETD2
Episignature	MKHK_ID4	Menke-Hennekam syndrome 1 & 2	CREBBP, EP300	Only for domain ID4. MKHK1 and MKHK2 exhibit a shared ID4 domain episignature and therefore cannot distinguish between MKHK1 and MKHK2. Other domains of MKHK1/2 are not available.
Episignature	MOWS	Mowat-Wilson syndrome	ZEB2
Episignature	MRD21	Intellectual developmental disorder, autosomal dominant 21	CTCF
Episignature	MRD23	Intellectual developmental disorder, autosomal dominant 23	SETD5	This is a secondary episignature; sample must also be positive for KBGS_MRD23. Reduced sensitivity may be observed.
Episignature	MRD51	Intellectual developmental disorder, autosomal dominant 51	KMT5B	Healthy carriers and those with incomplete penetrance are detectable. Reduced sensitivity may be observed.
Episignature	MRD7	Intellectual developmental disorder, autosomal dominant 7	DYRK1A
Episignature	MRXSA	Intellectual developmental disorder, X-linked, syndromic, Armfield type	FAM50A	Episignature defined with male cases only. Heterozygotes have been shown to not match the episignature. Reduced sensitivity may be observed.
Episignature	MRXSCJ	Intellectual developmental disorder, X-linked, syndromic, Claes-Jensen type	KDM5C	Healthy carriers and those with incomplete penetrance are detectable. Heterozygotes have a distinct profile from hemizygotes.
Episignature	MRXSN	Intellectual developmental disorder, X-linked syndromic, Nascimento type	UBE2A	Episignature defined with male cases only. Heterozygotes have been shown to not match the episignature. Reduced sensitivity may be observed.
Episignature	MRXSSR	Intellectual developmental disorder, X-linked, syndromic, Snyder-Robinson type	SMS	Episignature defined with male cases only. Reduced sensitivity may be observed.
Episignature	MSL2	MSL2-related syndrome	MSL2	Reduced sensitivity may be observed.
Episignature	NCBRS	Nicolaides-Baraitser syndrome	SMARCA2	This is a secondary episignature; sample must also be positive for BAFopathy. Reduced sensitivity may be observed.
Episignature	NEDFBA	Neurodevelopmental disorder with dysmorphic facies and behavioral abnormalities	SRSF1
Episignature	NEDHSIL	Neurodevelopmental disorder with hypotonia, stereotypic hand movements, and impaired language	MEF2C
Episignature	NSD2_dup	NSD2 duplication-related syndrome	NSD2	The range of validated coordinates is 4p16.3(1,832,733-1,975,031). CNVs overlapping or expanding this region may also be detected.
Episignature	PHMDS	Phelan-McDermid syndrome	Chr22q13.3 deletion	The range of validated coordinates is 22q13.3(49,238,268-50,248,907). CNVs overlapping or expanding this region may also be detected. Only for copy number variants. SHANK3 sequence variants have been shown to not match the episignature.
Episignature	PRC2	PRC2 complex disorders (Weaver and Cohen-Gibson syndromes)	EZH2, EED	Shared episignature between PRC2 complex syndromes WVS and COGIS. IMMAS (Imagawa-Matsumoto syndrome) cases with variants in SUZ12 have also been detected.
Episignature	PRR12	Neuroocular syndrome	PRR12	Healthy carriers and those with incomplete penetrance are detectable. Reduced sensitivity may be observed.
Episignature	PTHS	Pitt-Hopkins syndrome	TCF4	TCF12 cases have been shown to match the episignature.
Episignature	PTLS	Potocki-Lupski syndrome	Chr17p11.2 duplication	The range of validated coordinates is 17p11.2(16,779,412-20,231,379). CNVs overlapping or expanding this region may also be detected. Reduced sensitivity may be observed.
Episignature	RENS1	Renpenning syndrome	PQBP1	Episignature defined with male cases only. Heterozygotes have been shown to not match the episignature. Reduced sensitivity may be observed.
Episignature	RMNS	Rahman syndrome	H1-4
Episignature	RSTS	Rubinstein-Taybi syndrome 1 and 2	CREBBP, EP300
Episignature	RSTS1	Rubinstein-Taybi syndrome 1	CREBBP	This is a secondary episignature; sample must also be positive for RSTS.
Episignature	RSTS2	Rubinstein-Taybi syndrome 2	EP300	This is a secondary episignature; sample must also be positive for RSTS.
Episignature	SBBYSS	Ohdo syndrome, SBBYSS variant	KAT6B	Reduced sensitivity may be observed. Since GTPTS and SBBYSS are both caused by variants in KAT6B, it is recommended to request both episignatures for VUS assessment.
Episignature	SIHIWES	Sifrim-Hitz-Weiss syndrome	CHD4	Episignature defined with missense variants in the ATPase/helicase domain only. Truncating variants have been shown not to match.
Episignature	SLC32A1	SLC32A1-related syndrome	SLC32A1	Reduced sensitivity may be observed.
Episignature	SMS_del	Smith-Magenis syndrome	Chr17p11.2 deletion	The range of validated coordinates is 17p11.2(17,322,913-18,515,769). CNVs overlapping or expanding this region may also be detected. Only for copy number variants. RAI1 sequence variants have been shown to not match the episignature.
Episignature	Sotos	Sotos syndrome	NSD1
Episignature	TBRS	Tatton-Brown-Rahman syndrome	DNMT3A	Reduced sensitivity may be observed.
Episignature	Turner	Turner syndrome	ChrX deletion; 45,X
Episignature	VCFS	Velocardiofacial syndrome	Chr22q11.2 deletion	The range of validated coordinates is 22q11.21(19,510,547-20,285,090). CNVs overlapping or expanding these regions may be detected.
Episignature	WDSTS	Wiedemann-Steiner syndrome	KMT2A
Episignature	WHIKERS	White-Kernohan syndrome	DDB1	This is a secondary episignature; sample must also be positive for CHU_BFL_WHI. Reduced sensitivity may be observed.
Episignature	WHS	Wolf-Hirschhorn syndrome & Rauch-Steindl syndrome	Chr4p16.3 deletion, NSD2	The range of validated coordinates is 4p16.3(679,715-2,169,001). CNVs overlapping or expanding this region may also be detected. NSD2 sequence variants have been shown to match the episignature.
Episignature	WHSUS	White-Sutton syndrome	POGZ
Episignature	Williams	Williams-Beuren syndrome	Chr7q11.23 deletion	CNVs overlapping or expanding 7q11.23 may also be detected.
Episignature	WITKOS	Witteveen-Kolk syndrome	SIN3A	Reduced sensitivity may be observed.
Episignature	WRWF	Wieacker-Wolff syndrome	ZC4H2	Episignature defined with male cases only. Heterozygotes have been shown to not match the episignature. Reduced sensitivity may be observed.
Episignature	XLID93	Intellectual developmental disorder, X-linked 93	BRWD3	Healthy carriers and those with incomplete penetrance are detectable. Reduced sensitivity may be observed.
Episignature	XLID97	Intellectual developmental disorder, X-linked 97	ZNF711	Heterozygotes have been shown to match the episignature. Reduced sensitivity may be observed.
Episignature	XXY	Klinefelter syndrome	ChrX duplication; 47,XXY	XXX and XYY cases may also be detected.
All genomic coordinates are provided in accordance with GRCh37/hg19.
